# Supplementary material for: MicroRNA-222 Regulates Melanoma Plasticity
Source: J Clin Med. 2020 Aug 8;9(8):2573. doi: 10.3390/jcm9082573 (PMC7464186; doi:10.3390/jcm9082573)
Supplement: Supplementary file 1 [file jcm-09-02573-s001.zip]

Archive with 5 entries (4 files):
- VideoA2.mov
- __MACOSX/
- __MACOSX/._VideoA2.mov
- VideoA1.mov
- __MACOSX/._VideoA1.mov
